# Supplementary material for: The Evolution and Prognostic Role of Tumour-Infiltrating Lymphocytes and Peripheral Blood-Based Biomarkers in Inflammatory Breast Cancer Patients Treated with Neoadjuvant Chemotherapy
Source: Cancers (Basel). 2021 Sep 16;13(18):4656. doi: 10.3390/cancers13184656 (PMC8471511; doi:10.3390/cancers13184656)
Supplement: Supplementary file 1 [file cancers-13-04656-s001.zip]

Archive with 1 entries (1 files):
- cancers-1263032-supplementary.pdf
